# Supplementary material for: Impact of Vegetation Type on Taxonomic and Functional Composition of Soil Microbial Communities in the Northeastern Qinghai–Tibet Plateau
Source: Microorganisms. 2025 Sep 6;13(9):2075. doi: 10.3390/microorganisms13092075 (PMC12472663; doi:10.3390/microorganisms13092075)
Supplement: Supplementary file 1 [file microorganisms-13-02075-s001.zip]

Archive with 1 entries (1 files):
- microorganisms-3729547-supplementary.pdf
